# Supplementary material for: Effects of Ground Floor Type on Selected Health-Parameters and Weight of Rabbits Reared in Group Pens
Source: Animals (Basel). 2019 May 4;9(5):216. doi: 10.3390/ani9050216 (PMC6563136; doi:10.3390/ani9050216)
Supplement: Supplementary file 1 [file animals-09-00216-s001.zip]

Archive with 1 entries (1 files):
- data_windschnurer.et.al_020419.xlsx
