# Supplementary material for: Effects of Ground Floor Type on Selected Health-Parameters and Weight of Rabbits Reared in Group Pens
Source: Animals (Basel). 2019 May 4;9(5):216. doi: 10.3390/ani9050216 (PMC6563136; doi:10.3390/ani9050216)
Supplement: Supplementary file 1 [file animals-09-00216-s001.zip › data_windschnurer.et.al_020419.xlsx]

## Sheet: soiling.pens_wetness
© 2019 by the authors. Submitted for possible open access publication.
pens	ground floor type	ground floor type	wetness	wetness of pen	pen soiling	pen soiling	trial
1	slats	0	wet	0	moderate	1	1
2	slats	0	dry	1	moderate	1	1
3	slats	0	dry	1	moderate	1	1
4	slats	0	wet	0	heavily	2	1
5	straw	1	dry	1	moderate	1	1
6	straw	1	dry	1	moderate	1	1
7	straw	1	dry	1	moderate	1	1
8	straw	1	wet	0	moderate	1	1
9	slats	0	dry	1	moderate	1	2
10	slats	0	dry	1	moderate	1	2
11	slats	0	dry	1	moderate	1	2
12	slats	0	dry	1	moderate	1	2
13	straw	1	dry	1	moderate	1	2
14	straw	1	dry	1	moderate	1	2
15	straw	1	dry	1	moderate	1	2
16	straw	1	dry	1	moderate	1	2
17	slats	0	dry	1	moderate	1	3
18	slats	0	dry	1	moderate	1	3
19	slats	0	dry	1	heavily	2	3
20	slats	0	dry	1	heavily	2	3
21	straw	1	dry	1	moderate	1	3
22	straw	1	dry	1	moderate	1	3
23	straw	1	dry	1	moderate	1	3
24	straw	1	dry	1	moderate	1	3

## Sheet: soiling.animals_weight
© 2019 by the authors. Submitted for possible open access publication.
pens	ground floor type	ground floor type	%clean	%slightly soiled	%moderately soiled	%heavily soiled	mean final weight	mean initial weight	trial
1	slats	0	0	73.3333	26.6667	0	2407.5	940.517	1
2	slats	0	3.33333	60	36.6667	0	2436.83	960.683	1
3	slats	0	83.3333	16.6667	0	0	2389	937.883	1
4	slats	0	43.3333	43.3333	13.3333	0	2427.83	957.233	1
5	straw	1	96.7742	3.22581	0	0	2281.94	943.5	1
6	straw	1	66.6667	30	3.33333	0	2207.83	925.25	1
7	straw	1	93.3333	6.66667	0	0	2232.5	946.683	1
8	straw	1	90	10	0	0	2407.33	941	1
9	slats	0	53.125	25	15.625	6.25	2593.72	997.25	2
10	slats	0	25	39.2857	32.1429	3.57143	2445	952.5	2
11	slats	0	36.6667	33.3333	30	0	2607.5	1029.42	2
12	slats	0	20	50	26.6667	3.33333	2475.77	969.75	2
13	straw	1	53.5714	46.4286	0	0	2271.46	993.583	2
14	straw	1	53.3333	43.3333	0	3.33333	2424.83	947.167	2
15	straw	1	44	24	24	8	2384.6	1010.08	2
16	straw	1	20	36.6667	33.3333	10	2460.4	1002.45	2
17	slats	0	3.0303	60.6061	27.2727	9.09091	2587.27	1095.83	3
18	slats	0	9.09091	54.5455	33.3333	3.0303	2610	1109.08	3
19	slats	0	0	33.3333	63.3333	3.33333	2648.5	1164.58	3
20	slats	0	10	43.3333	43.3333	3.33333	2638.33	1103.83	3
21	straw	1	12.9032	45.1613	29.0323	12.9032	2469.84	1115.83	3
22	straw	1	18.75	40.625	31.25	9.375	2391.72	1101.5	3
23	straw	1	16.6667	33.3333	36.6667	13.3333	2447.93	1117.67	3
24	straw	1	16.6667	30	40	13.3333	2411.83	1086.25	3

## Sheet: %active
© 2019 by the authors. Submitted for possible open access publication.
pens	sex	sex	ground floor type	ground floor type	%active	sinus.%active	trial
1	males	0	slats	1	20.8333	0.915928	1
2	males	0	slats	1	19.5513	0.645537	1
3	females	1	slats	1	m.v.	m.v.	1
4	females	1	slats	1	m.v.	m.v.	1
5	males	0	straw	2	m.v.	m.v.	1
6	males	0	straw	2	22.2608	-0.266398	1
7	females	1	straw	2	27.3936	0.771195	1
8	females	1	straw	2	27.6596	0.576762	1
9	males	0	slats	1	30.1698	-0.947771	2
10	males	0	slats	1	m.v.	m.v.	2
11	females	1	slats	1	29.2996	-0.854876	2
12	females	1	slats	1	25.6944	0.532628	2
13	males	0	straw	2	32.9861	1	2
14	males	0	straw	2	29.9913	-0.989333	2
15	females	1	straw	2	30.9685	-0.432675	2
16	females	1	straw	2	27.8595	0.403059	2
17	males	0	slats	1	28.5131	-0.236477	3
18	males	0	slats	1	31.0866	-0.323405	3
19	females	1	slats	1	31.6358	0.218109	3
20	females	1	slats	1	29.7454	-0.995028	3
21	males	0	straw	2	32.4653	0.8671	3
22	males	0	straw	2	32.6522	0.944581	3
23	females	1	straw	2	28.7121	-0.423937	3
24	females	1	straw	2	31.0833	-0.326495	3

## Sheet: coccidia_pen_sampling
© 2019 by the authors. Submitted for possible open access publication.
pens	ground floor type	ground floor type	sampling week1	sampling week2	sampling week4	sampling week7	ratio2:1	ratio3:1	ratio4:1	trial
1	slats	0	3800	50	6150	1450	0.0131579	1.61842	0.381579	1
2	slats	0	200	100	7500	950	0.5	37.5	4.75	1
3	slats	0	100	25	28150	2350	0.25	281.5	23.5	1
4	slats	0	350	25	50750	200	0.0714286	145	0.571429	1
5	straw	1	150	500	35200	150	3.33333	234.667	1	1
6	straw	1	25	50	29900	50	2	1196	2	1
7	straw	1	50	50	24350	1050	1	487	21	1
8	straw	1	700	100	34700	100	0.142857	49.5714	0.142857	1
9	slats	0	250	2900	1600	200	11.6	6.4	0.8	2
10	slats	0	4750	500	9650	50	0.105263	2.03158	0.0105263	2
11	slats	0	550	100	2330	250	0.181818	4.23636	0.454545	2
12	slats	0	50	2650	12000	900	53	240	18	2
13	straw	1	3200	40500	1150	150	12.6562	0.359375	0.046875	2
14	straw	1	100	15000	3900	50	150	39	0.5	2
15	straw	1	1350	12300	650	300	9.11111	0.481481	0.222222	2
16	straw	1	0.1	8250	1150	150	82500	11500	1500	2
17	slats	0	750	1100	7450	350	1.46667	9.93333	0.466667	3
18	slats	0	200	500	2100	700	2.5	10.5	3.5	3
19	slats	0	500	1100	6200	150	2.2	12.4	0.3	3
20	slats	0	50	2400	6950	150	48	139	3	3
21	straw	1	250	100	1900	250	0.4	7.6	1	3
22	straw	1	50	400	2000	100	8	40	2	3
23	straw	1	50	1300	950	100	26	19	2	3
24	straw	1	25	3450	1250	50	138	50	2	3

## Sheet: necropsy
© 2019 by the authors. Submitted for possible open access publication.
Nr	ground floor type	ground floor type	Rhinitis yes=1, no=0	Lower respiratory tract yes=1, no=0	Enteritis yes=1, no=0	Intestinal coccidiosis	Stomach ulcers	Necrotising hepatitis	Hepatic coccidiosis	Nephritis	Inflammation of myo-/pericard; myocard degeneration	Otitis	Emaciation	Conjunctivitis	Cause of loss: 1=digestive only 2=respiratory only 3=digestive & respiratory 4=misc.	trial
1	straw	1	1	1	1	0	0	0	0	1	0	0	1	0	3	1
2	straw	1	1	1	0	1	0	0	0	0	0	0	1	1	3	1
3	slats	0	1	1	1	1	0	1	0	0	0	0	1	0	1	1
4	slats	0	0	0	1	1	0	0	0	0	1	0	1	0	1	1
5	straw	1	1	1	1	1	0	0	0	1	1	0	1	1	1	1
6	slats	0	0	1	1	1	0	0	0	0	0	0	1	0	3	1
7	straw	1	1	1	1	0	0	0	0	0	0	0	1	0	3	1
8	slats	0	0	1	0	1	0	0	0	0	1	1	1	0	3	1
9	slats	0	0	1	1	0	0	0	0	0	0	0	1	0	3	1
10	slats	0	0	0	1	0	0	0	0	0	0	0	1	0	1	1
11	straw	1	0	1	0	1	0	0	0	0	0	0	1	0	3	1
12	slats	0	0	0	1	1	0	0	0	0	0	0	1	0	1	1
13	slats	0	0	0	1	0	0	0	0	0	1	0	1	0	1	1
14	straw	1	0	0	1	1	0	0	0	0	0	0	1	0	1	1
15	straw	1	0	1	1	1	0	0	0	0	1	0	1	0	3	1
16	straw	1	0	1	0	1	0	1	0	0	1	0	1	0	3	1
17	slats	0	1	1	1	0	0	0	0	0	0	0	1	1	3	1
18	slats	0	0	0	1	1	0	0	0	0	1	0	1	0	1	1
19	slats	0	0	0	0	1	0	0	0	0	1	0	1	0	1	1
20	straw	1	0	0	1	0	0	0	1	0	0	0	1	0	1	1
21	slats	0	0	1	0	1	0	0	0	0	1	0	1	0	3	1
22	straw	1	0	1	1	0	0	0	0	0	0	1	1	0	1	1
23	straw	1	0	0	0	1	0	0	0	0	0	0	1	0	1	1
24	slats	0	0	1	0	1	0	0	0	0	0	0	1	0	3	1
25	slats	0	0	1	1	0	0	0	0	1	0	0	1	0	3	1
26	slats	0	1	1	0	1	0	0	0	0	0	0	1	0	3	1
27	straw	1	1	1	0	1	0	0	0	0	0	0	1	0	3	1
28	straw	1	0	1	1	1	0	0	0	0	0	0	1	0	3	1
29	slats	0	0	0	1	0	0	0	0	0	0	0	1	0	1	1
30	straw	1	0	0	1	1	0	0	0	0	0	0	1	0	1	1
31	straw	1	0	1	0	1	0	0	0	0	0	1	1	0	3	1
32	straw	1	1	1	0	1	0	1	0	0	0	1	1	0	3	1
33	slats	0	0	0	0	1	0	0	0	0	0	0	0	0	1	2
34	slats	0	0	1	0	1	0	0	0	0	1	0	0	0	3	2
35	straw	1	0	1	1	1	0	0	0	0	0	0	0	0	1	2
36	straw	1	0	1	1	1	0	0	0	0	0	0	1	0	3	2
37	straw	1	1	1	1	1	0	0	0	0	0	0	1	0	3	2
38	slats	0	0	1	1	1	0	0	0	0	0	0	1	0	1	2
39	slats	0	0	0	1	1	0	0	0	0	0	0	1	0	1	2
40	straw	1	0	1	1	1	0	0	0	0	1	1	1	0	3	2
41	slats	0	0	0	1	1	0	0	0	0	0	0	1	0	1	2
42	straw	1	0	0	1	1	0	0	0	0	0	0	1	0	1	2
43	straw	1	0	0	1	1	0	0	0	0	0	0	1	0	1	2
44	straw	1	0	1	1	1	0	0	0	0	0	0	1	0	3	2
45	straw	1	0	0	1	1	1	0	0	0	0	0	1	0	1	2
46	straw	1	0	0	1	1	0	0	0	0	0	0	1	0	1	2
47	straw	1	0	1	1	1	0	0	0	0	0	0	1	0	3	2
48	straw	1	0	0	1	1	0	0	0	0	0	0	1	0	1	2
49	slats	0	0	1	1	1	0	0	0	0	0	0	1	0	3	2
50	straw	1	0	0	1	0	1	0	0	0	0	0	1	0	1	3
51	straw	1	0	0	0	1	1	0	0	0	0	0	1	0	1	3
52	slats	0	0	0	0	0	0	0	0	1	0	0	1	0	4	3
53	straw	1	0	0	0	0	0	0	0	0	0	0	1	0	1	3
54	slats	0	0	0	1	1	0	0	0	0	0	0	1	0	1	3
55	slats	0	0	0	1	1	0	0	0	0	0	0	1	0	1	2
56	straw	1	0	0	0	1	0	0	0	0	0	1	1	0	1	3
57	slats	0	1	1	1	1	0	0	0	0	0	1	1	0	3	3
58	slats	0	0	0	1	1	0	0	0	0	0	0	1	0	1	3
59	straw	1	0	1	1	1	0	0	0	0	0	0	1	0	1	2
60	slats	0	0	1	1	1	0	0	0	0	1	0	1	1	3	2
61	straw	1	0	0	1	1	0	0	0	0	0	0	1	0	1	3
62	slats	0	0	0	1	1	0	0	0	0	0	0	1	0	1	3
63	straw	1	0	0	1	1	0	0	0	0	0	0	1	0	1	3
64	slats	0	0	0	1	1	1	0	0	0	0	0	1	0	1	3

## Sheet: mortality
© 2019 by the authors. Submitted for possible open access publication.
pens	ground floor type	ground floor type	mortality per pen	trial
1	slats	0	16.6667	1
2	slats	0	13.3333	1
3	slats	0	6.66667	1
4	slats	0	5	1
5	straw	1	18.3333	1
6	straw	1	10	1
7	straw	1	20	1
8	straw	1	8.33333	1
1	slats	0	10	2
2	slats	0	28.3333	2
3	slats	0	21.6667	2
4	slats	0	20	2
5	straw	1	30	2
6	straw	1	20	2
7	straw	1	38.3333	2
8	straw	1	15	2
1	slats	0	15	3
2	slats	0	15	3
3	slats	0	10	3
4	slats	0	10	3
5	straw	1	20	3
6	straw	1	13.3333	3
7	straw	1	8.33333	3
8	straw	1	16.6667	3
